# Supplementary material for: S1P1 Threonine 236 Phosphorylation Mediates the Invasiveness of Triple-Negative Breast Cancer and Sensitivity to FTY720
Source: Cells. 2023 Mar 23;12(7):980. doi: 10.3390/cells12070980 (PMC10093541; doi:10.3390/cells12070980)
Supplement: Supplementary file 1 [file cells-12-00980-s001.zip]

Archive with 1 entries (1 files):
- cells-2222327-supplementary .pdf
